# Supplementary material for: Is correction for gradient nonlinearity necessary in a brain diffusion tensor MRI clinical study?
Source: PLoS One. 2026 Jul 6;21(7):e0350808. doi: 10.1371/journal.pone.0350808 (PMC13336164; doi:10.1371/journal.pone.0350808)
Supplement: S2 Table — (CSV) [file pone.0350808.s006.csv]

Tract	Median MD	Median FA	Median V1
3rd Ventricle	-3.55E-06	0.4052	0.4052
4th Ventricle	-1.12E-05	1.1302	1.1302
Right Accumbens Area	3.07E-06	0.7843	0.7843
Left Accumbens Area	3.05E-06	0.8149	0.8149
Right Amygdala	1.48E-06	1.1322	1.1322
Left Amygdala	1.70E-06	1.0904	1.0904
Brain Stem	-6.69E-06	0.4136	0.4136
Right Caudate	9.62E-07	1.0322	1.0322
Left Caudate	7.51E-07	0.9196	0.9196
Right Cerebellum Exterior	2.42E-06	2.2495	2.2495
Left Cerebellum Exterior	2.96E-06	2.283	2.283
Right Cerebellum White Matter	-4.85E-06	0.8714	0.8714
Left Cerebellum White Matter	-4.44E-06	0.8993	0.8993
Right Cerebral White Matter	1.59E-06	2.1834	2.1834
Left Cerebral White Matter	8.12E-07	2.2336	2.2336
Right Hippocampus	1.08E-06	1.0191	1.0191
Left Hippocampus	1.18E-06	0.9605	0.9605
Right Inf Lat Vent	3.60E-06	0.9299	0.9299
Left Inf Lat Vent	4.20E-06	0.8361	0.8361
Right Lateral Ventricle	-7.35E-07	1.2571	1.2571
Left Lateral Ventricle	-7.08E-07	1.3722	1.3722
Right Pallidum	1.03E-06	0.4627	0.4627
Left Pallidum	9.08E-07	0.4699	0.4699
Right Putamen	2.14E-06	0.6981	0.6981
Left Putamen	2.11E-06	0.6572	0.6572
Right Thalamus Proper	-1.02E-06	0.2121	0.2121
Left Thalamus Proper	-1.19E-06	0.2268	0.2268
Right Ventral DC	-1.44E-06	0.3917	0.3917
Left Ventral DC	-1.19E-06	0.3747	0.3747
Cerebellar Vermal Lobules I-V	2.17E-07	0.934	0.934
Cerebellar Vermal Lobules VI-VII	1.15E-06	2.2364	2.2364
Cerebellar Vermal Lobules VIII-X	-4.04E-06	1.5853	1.5853
Left Basal Forebrain	5.73E-06	1.3478	1.3478
Right Basal Forebrain	5.78E-06	1.3298	1.3298
Right ACgG anterior cingulate gyrus	5.43E-06	3.6043	3.6043
Left ACgG anterior cingulate gyrus	6.35E-06	3.4876	3.4876
Right AIns anterior insula	9.98E-06	2.8256	2.8256
Left AIns anterior insula	1.02E-05	2.787	2.787
Right AOrG anterior orbital gyrus	3.07E-05	5.1503	5.1503
Left AOrG anterior orbital gyrus	3.02E-05	5.1751	5.1751
Right AnG angular gyrus	1.83E-05	6.862	6.862
Left AnG angular gyrus	1.92E-05	7.2699	7.2699
Right Calc calcarine cortex	1.33E-05	3.6691	3.6691
Left Calc calcarine cortex	1.42E-05	4.048	4.048
Right CO central operculum	1.02E-05	2.6436	2.6436
Left CO central operculum	8.90E-06	2.3804	2.3804
Right Cun cuneus	1.86E-05	4.6091	4.6091
Left Cun cuneus	2.05E-05	5.0189	5.0189
Right Ent entorhinal area	2.96E-06	1.6697	1.6697
Left Ent entorhinal area	3.08E-06	1.7144	1.7144
Right FO frontal operculum	1.33E-05	4.3035	4.3035
Left FO frontal operculum	1.23E-05	3.9383	3.9383
Right FRP frontal pole	4.34E-05	5.7443	5.7443
Left FRP frontal pole	4.26E-05	5.9668	5.9668
Right FuG fusiform gyrus	2.86E-06	2.1349	2.1349
Left FuG fusiform gyrus	3.96E-06	2.3464	2.3464
Right GRe gyrus rectus	2.78E-05	3.7636	3.7636
Left GRe gyrus rectus	2.65E-05	3.8043	3.8043
Right IOG inferior occipital gyrus	1.93E-05	5.3927	5.3927
Left IOG inferior occipital gyrus	2.08E-05	5.7735	5.7735
Right ITG inferior temporal gyrus	8.49E-06	2.7879	2.7879
Left ITG inferior temporal gyrus	9.05E-06	2.9093	2.9093
Right LiG lingual gyrus	8.26E-06	3.0258	3.0258
Left LiG lingual gyrus	8.45E-06	3.1614	3.1614
Right LOrG lateral orbital gyrus	3.23E-05	5.2202	5.2202
Left LOrG lateral orbital gyrus	3.22E-05	5.2894	5.2894
Right MCgG middle cingulate gyrus	-1.91E-05	2.0825	2.0825
Left MCgG middle cingulate gyrus	-1.96E-05	2.2232	2.2232
Right MFC medial frontal cortex	2.01E-05	3.7736	3.7736
Left MFC medial frontal cortex	1.80E-05	3.5332	3.5332
Right MFG middle frontal gyrus	-1.44E-06	7.9725	7.9725
Left MFG middle frontal gyrus	-5.81E-06	7.6824	7.6824
Right MOG middle occipital gyrus	2.37E-05	5.8129	5.8129
Left MOG middle occipital gyrus	2.66E-05	6.0158	6.0158
Right MOrG medial orbital gyrus	1.83E-05	2.6543	2.6543
Left MOrG medial orbital gyrus	1.75E-05	2.6003	2.6003
Right MPoG postcentral gyrus medial segment	-2.79E-05	6.5105	6.5105
Left MPoG postcentral gyrus medial segment	-2.97E-05	6.5947	6.5947
Right MPrG precentral gyrus medial segment	-2.81E-05	3.6031	3.6031
Left MPrG precentral gyrus medial segment	-3.18E-05	4.1927	4.1927
Right MSFG superior frontal gyrus medial segment	-4.53E-06	6.4003	6.4003
Left MSFG superior frontal gyrus medial segment	-6.55E-06	6.6437	6.6437
Right MTG middle temporal gyrus	1.63E-05	3.831	3.831
Left MTG middle temporal gyrus	1.74E-05	4.1041	4.1041
Right OCP occipital pole	2.87E-05	4.4898	4.4898
Left OCP occipital pole	2.83E-05	4.2805	4.2805
Right OFuG occipital fusiform gyrus	1.21E-05	4.1291	4.1291
Left OFuG occipital fusiform gyrus	1.28E-05	4.4898	4.4898
Right OpIFG opercular part of the inferior frontal gyrus	1.48E-05	5.2931	5.2931
Left OpIFG opercular part of the inferior frontal gyrus	1.25E-05	5.2762	5.2762
Right OrIFG orbital part of the inferior frontal gyrus	2.49E-05	4.9339	4.9339
Left OrIFG orbital part of the inferior frontal gyrus	2.50E-05	5.1499	5.1499
Right PCgG posterior cingulate gyrus	-1.84E-06	2.1941	2.1941
Left PCgG posterior cingulate gyrus	-1.94E-06	2.5359	2.5359
Right PCu precuneus	3.50E-06	4.6741	4.6741
Left PCu precuneus	3.92E-06	4.9497	4.9497
Right PHG parahippocampal gyrus	-2.04E-06	1.1092	1.1092
Left PHG parahippocampal gyrus	-1.04E-06	1.1062	1.1062
Right PIns posterior insula	6.37E-06	1.7496	1.7496
Left PIns posterior insula	6.28E-06	1.708	1.708
Right PO parietal operculum	8.96E-06	3.3473	3.3473
Left PO parietal operculum	9.09E-06	3.3061	3.3061
Right PoG postcentral gyrus	-1.16E-05	6.6935	6.6935
Left PoG postcentral gyrus	-1.33E-05	6.5241	6.5241
Right POrG posterior orbital gyrus	1.58E-05	3.1163	3.1163
Left POrG posterior orbital gyrus	1.62E-05	3.3384	3.3384
Right PP planum polare	1.05E-05	2.3642	2.3642
Left PP planum polare	1.00E-05	2.2149	2.2149
Right PrG precentral gyrus	-1.59E-05	6.1172	6.1172
Left PrG precentral gyrus	-2.05E-05	5.7918	5.7918
Right PT planum temporale	1.46E-05	3.3499	3.3499
Left PT planum temporale	1.63E-05	3.9403	3.9403
Right SCA subcallosal area	6.61E-06	1.3672	1.3672
Left SCA subcallosal area	6.54E-06	1.4638	1.4638
Right SFG superior frontal gyrus	-2.94E-05	8.2367	8.2367
Left SFG superior frontal gyrus	-3.30E-05	7.6376	7.6376
Right SMC supplementary motor cortex	-4.36E-05	3.5859	3.5859
Left SMC supplementary motor cortex	-4.69E-05	3.683	3.683
Right SMG supramarginal gyrus	1.05E-05	6.1236	6.1236
Left SMG supramarginal gyrus	1.10E-05	6.5623	6.5623
Right SOG superior occipital gyrus	2.76E-05	6.3503	6.3503
Left SOG superior occipital gyrus	2.78E-05	6.1986	6.1986
Right SPL superior parietal lobule	-3.11E-06	9.0439	9.0439
Left SPL superior parietal lobule	-2.09E-06	8.2323	8.2323
Right STG superior temporal gyrus	1.70E-05	3.5398	3.5398
Left STG superior temporal gyrus	1.77E-05	3.6949	3.6949
Right TMP temporal pole	1.36E-05	3.314	3.314
Left TMP temporal pole	1.43E-05	3.315	3.315
Right TrIFG triangular part of the inferior frontal gyrus	2.65E-05	6.8129	6.8129
Left TrIFG triangular part of the inferior frontal gyrus	2.44E-05	6.7792	6.7792
Right TTG transverse temporal gyrus	8.11E-06	2.2416	2.2416
Left TTG transverse temporal gyrus	8.52E-06	2.4486	2.4486
